# Supplementary material for: Immune responses drive chorioretinitis and retinal pathology after neonatal CMV infection
Source: Sci Adv. 2024 Nov 20;10(47):eadn6379. doi: 10.1126/sciadv.adn6379 (PMC11578184; doi:10.1126/sciadv.adn6379)
Supplement: Supplementary file 2 — Data file S1 [file sciadv.adn6379_data_file_s1.zip]

Archive with 1 entries (1 files):
- adn6379_data_s1.xlsx
