# Supplementary material for: Immune responses drive chorioretinitis and retinal pathology after neonatal CMV infection
Source: Sci Adv. 2024 Nov 20;10(47):eadn6379. doi: 10.1126/sciadv.adn6379 (PMC11578184; doi:10.1126/sciadv.adn6379)
Supplement: Supplementary file 2 — Data file S1 [file sciadv.adn6379_data_file_s1.zip › adn6379_data_s1.xlsx]

## Sheet: Sheet2
C0 (176 genes)	C1 (60 genes)	C2 (43 genes)	C3 (71 genes)	C4 (20 genes)	C5 (125 genes)	C6 (133 genes)
Wfdc18	Il16	Igsf5	Pparg	Hck	Itgb2	Slc22a18
Uhrf1	Fblim1	Slc7a7	Angptl4	Ms4a6d	Mx1	Icosl
Ube2c	G0s2	Gata6	Ctse	Msr1	Cd52	Oas1c
Slc1a5	Bicc1	Prss16	Mc5r	Dnase1l3	Spi1	Itgb7
Mov10	Fcrls	Aldh3a2	Mid1ip1	Hk3	Nkg7	Stat6
Dennd1c	Cd34	Tmcc3	Cers4	Lilra6	Ly9	Pon1
Kif20a	Lama4	Fbp2	Acaa1b	Igsf6	Adgre1	Stat3
Mcm5	Epyc	Cldn10	Mogat1	Themis2	Ccl8	Sh2d1a
Asf1b	Stc2	Sigirr	Lpl	Chil3	Mlkl	Eps8l1
Cdc20	Rrm2	Slc25a10	Chdh	Serpina3g	Cybb	5430419D17Rik
Gmnn	Itgb3	Hc	Sec14l4	Tifab	Cd48	Anxa9
Ncapg	Vcan	Elf5	Pctp	Timd4	Gzmb	Sdc4
Birc5	Ebf2	Cat	Mboat2	S100a9	H2-M3	Il13ra1
Mybl2	Dab2	Car13	Tmigd1	Scimp	Ccl6	Mafk
Anxa6	Matn2	Mecom	Tc2n	Pirb	Cd180	Cldn7
Cdk1	Col14a1	Egf	Sptlc1	Stfa2l1	Rnase6	Grb7
Slc29a3	Litaf	Fggy	Asah2	Wfdc17	Gpr65	Crybg1
Hmmr	Thbs2	Pi4k2b	Pcx	Csf2rb2	Epsti1	Arg1
Pttg1	Man2a1	Tcaf2	Acsl5	Ms4a6c	Acod1	Matn3
Srebf1	Itih5	Bcl2l14	Scd3	Gm10851	Fyb	Krt12
Cacng1	Nrp1	Vipr1	Il20		C6	Akr1c13
Trim47	Pecr	Alas1	Agpat2		Ly6c2	Edn1
Aurkb	Dpt	Frrs1	Pck1		Gzma	Syk
Top2a	Casp6	Myo5c	Aadac		Serping1	Plau
Nfkbia	Svep1	Tspan8	9430007A20Rik		Psmb8	Osmr
Zfp36l1	Slc5a9	Slc41a2	Rassf6		Aif1	Enpp2
Mxd3	Nadk	Slc44a3	Tmem116		Cd74	Psca
Sftpd	Pf4	Gsap	Aacs		Ms4a6b	Hcls1
Spata13	Chek2	Arhgef38	Adipor2		Ms4a4d	Krt6b
Pbk	Disp1	Dmbt1	Far2		Slc15a3	Map3k8
Esco2	Tnxb	9130230L23Rik	Cyp2b10		Pik3ap1	Fermt3
Shcbp1	Akr1c14	Uxs1	Lat		Casp1	Gsto1
Myc	Dysf	Krt79	Acer3		Ptprc	Urah
Atad2	Alx1	Ces1e	Rnf128		Pigr	Il18r1
Chaf1b	Bank1	Zfp872	Acsbg1		Ifi211	Ifi202b
Emilin2	F13a1	Fyb2	Rnf125		Zbp1	Atf3
Ndc80	Runx2	Arhgap8	Cebpa		Gbp3	Lamb3
Impa2	Hlx	C1s2	Lrrk2		Gbp2	Ddr2
Lox	Il7	Gm44501	Scd1		Gbp9	Il2ra
Lrp5	Rcsd1	A630023A22Rik	Paqr7		Cxcl9	Psd4
Cep55	Piezo2	5830428M24Rik	Tlcd2		Klrk1	Chac1
Hps1	BC006965	Gm10790	Aox4		Klra2	Mall
Tk1	Gimap5	Gm31814	Elovl3		Itgal	Slc52a3
Clec3b	Col6a6		Zc3h12d		Was	Ptpn22
Sgo2a	Rin3		Kyat3		Il10ra	Dennd2d
Col5a2	Clec14a		Slco4c1		Rac2	Ecm1
Stk17b	Adamts12		Slc25a34		Apol6	Map3k6
Mcm6	Osr1		Acacb		Tlr13	Bst1
Dbi	Fbxl22		Muc1		Lgals3bp	Slc34a2
Myog	9130008F23Rik		Psapl1		Vav1	Emp1
Tagln2	Clca3a1		Prss53		Gbp8	Il17rc
Cenpf	Adamts14		Adig		Cxcl10	Pglyrp1
Slc30a10	Msln		Wdfy4		Ubd	Itgam
Nek2	Ano6		AU021092		Slfn8	Slc6a14
Nuf2	Pi15		Slc27a4		Ccl7	Plet1
Cytip	Myadm		Chpt1		H2-Ea-ps	Plscr2
Col5a1	Ulbp1		Slco1a5		C1qc	Csrnp1
Sapcd2	Ugt1a1		Cyp2b19		Prf1	Mobp
Chrna1	C2cd4b		Dgat2l6		Tap1	AA467197
Pamr1	Esp6		Cyp3a57		H2-DMb2	Asprv1
Knl1			Gpr31b		H2-DMa	2310007B03Rik
Slc27a2			Tmem139		Slamf7	Sdr42e1
Bub1			Cyp4f15		Tnfsf10	Csta1
Tpx2			Gm436		Batf2	AI661453
Iqgap3			Aadacl3		Fgl2	Tjp3
Cd1d1			Gm13669		Gbp7	Parm1
Myoz2			Cyp2j8		Gbp2b	Muc20
Rorc			Ugt1a8		Xaf1	Cysrt1
Alad			Ugt1a7c		Irf8	Krt80
Glipr2			BC035947		Clec4a3	Fgf2
Kif2c			Panct2		Tlr7	Serpine1
Cyp4b1					Tlr9	Tgm2
Stil					Fpr1	Fgd3
Cdca8					Calhm6	Nod1
Acot7					Mpeg1	C1rl
Abcg3					Irgm1	Stap2
Kntc1					Gm12185	Tlr4
Acads					Pld4	Trim14
Mfap5					Fpr2	Cblc
Ddias					Clec12a	Milr1
Pde3b					Slamf8	Tmco4
Mki67					H2-T24	Adgrf1
Wee1					C1ra	Mbp
Elf4					H2-Q5	S100a14
Msn					H2-T22	Zc3h12a
Bgn					Trim30d	Als2cl
Eif4ebp1					Fcgr4	Aqp5
Mmp2					Cxcl11	Zfp36
Adgrg1					H2-Q7	Prss22
Cmtm3					H2-K1	Hcar2
St14					H2-T23	Serpinb9
Barx2					Lyz2	Gjb2
Ccnb2					Irgm2	Ankdd1b
Kif23					Sp140	Nccrp1
Nnmt					Sp110	Samd9l
1700017B05Rik					Ncf4	Tprg
Cmtm7					H2-Q6	Krt90
Qsox1					H2-D1	Krt78
Aspm					H2-Ab1	Prss27
Brip1					Gm4951	Gpr87
Ppp1r18					AW112010	Gm9869
Plvap					Ly6a	Bcl3
Ncaph					Ighm	Smagp
Lum					Slfn1	Sh2d4a
Map4k1					Igtp	Ano9
Dtl					Ifi47	1600014C10Rik
Dlgap5					Tgtp2	Spink5
Cdkn3					Tgtp1	Dsg3
Egr2					Ccr5	Nbeal2
Crygn					Gbp4	Lypd3
Txnip					H2-T10	Krt6a
Fanci					H2-Q1	Gda
Col10a1					H2-DMb1	Ptk2b
Lrrc17					Gm15931	Irak4
Pclaf					Gm12250	Tor3a
Ndufa4l2					F830016B08Rik	Unc93a
St8sia4					Gbp11	Nipal1
Dlk1					Art2a-ps	Rdh16
Arhgap11a					Psmb9	Lyz1
Ccnb1					Bcl2a1d	Slfn10-ps
Mcm3					Gbp6	Omp
Ncapg2					Gbp10	Ceacam1
Pnliprp1					Gbp5	Apela
Clspn					Lilr4b	Ifit1bl1
Lgr6					Gm36161	Muc4
Tuba1c						Gm12216
S1pr2						Arhgap27os3
Lacc1						Gm9573
Hjurp						2610528A11Rik
Epcam						Gm20257
Mms22l						7530428D23Rik
E2f8						Gm20559
C1qtnf2						Gm4813
Mis18bp1
Mlec
Cdca2
Krt8
Cyp20a1
Haspin
Ercc6l
Gen1
9630028B13Rik
Kif18b
Bhlha15
Nrk
Fes
Adamts19
Lgals7
Sh3bp2
Myh8
Dnaaf3
Smco4
45178
Actg2
Xcr1
0610040J01Rik
Rpl17
Vrk2
Agtr2
Slfn9
Cldn3
Acot1
Prob1
Spc24
Itpripl1
4833423E24Rik
Abracl
Mroh2a
2610203C22Rik
Igf2os
BC064078
Gm16136
Gypc
Lrrc32
A530010L16Rik
Gm49172
